# Supplementary material for: Mechanical and Ionic Characterization for Organic Semiconductor‐Incorporated Perovskites for Stable 2D/3D Heterostructure Perovskite Solar Cells
Source: Small. 2024 Oct 7;20(51):2406928. doi: 10.1002/smll.202406928 (PMC11656689; doi:10.1002/smll.202406928)
Supplement: Supplementary file 2 — Supporting Information [file SMLL-20-2406928-s001.zip]

Archive with 3 entries (2 files):
- smll202406928-sup-0002-cif/
- smll202406928-sup-0002-cif/EQE_submission.xlsx
- smll202406928-sup-0002-cif/JV_submission.xlsx
