# Supplementary material for: Mechanical and Ionic Characterization for Organic Semiconductor‐Incorporated Perovskites for Stable 2D/3D Heterostructure Perovskite Solar Cells
Source: Small. 2024 Oct 7;20(51):2406928. doi: 10.1002/smll.202406928 (PMC11656689; doi:10.1002/smll.202406928)
Supplement: Supplementary file 2 — Supporting Information [file SMLL-20-2406928-s001.zip › smll202406928-sup-0002-cif/EQE_submission.xlsx]

## Sheet: Sheet1
Wavelength (nm)	EQE(%)
300	3.52806
310	8.73304
320	20.7931
330	35.3349
340	46.5973
350	53.874
360	58.7461
370	65.7221
380	75.2182
390	80.9797
400	85.4283
410	89.4735
420	91.7679
430	94.651
440	95.6466
450	96.2032
460	96.1048
470	95.8099
480	96.2693
490	95.6101
500	93.6017
510	92.5894
520	90.9635
530	90.9493
540	90.1302
550	89.8185
560	90.327
570	90.4096
580	89.5902
590	89.9353
600	89.9683
610	90.8767
620	90.3357
630	90.5482
640	90.8104
650	90.6823
660	91.0764
670	91.7559
680	90.8357
690	91.6624
700	90.9356
710	90.3469
720	90.1051
730	89.8521
740	90.4139
750	90.4863
760	89.7654
770	90.4437
780	89.6267
790	85.9243
800	69.5026
810	46.3399
820	14.2225
830	5.40919
840	4.07491
850	1.44814
860	0.484568
870	0.187195
880	0.0533556
890	0.028134
900	0.0236551
