# Supplementary material for: Mechanical and Ionic Characterization for Organic Semiconductor‐Incorporated Perovskites for Stable 2D/3D Heterostructure Perovskite Solar Cells
Source: Small. 2024 Oct 7;20(51):2406928. doi: 10.1002/smll.202406928 (PMC11656689; doi:10.1002/smll.202406928)
Supplement: Supplementary file 2 — Supporting Information [file SMLL-20-2406928-s001.zip › smll202406928-sup-0002-cif/JV_submission.xlsx]

## Sheet: Sheet1
Reverse		Forward
Voltage (V)	Current density (mA/cm2)	Voltage (V)	Current density (mA/cm2)
1.2	-25.8973	-0.1	25.7479
1.18	-17.6322	-0.08	25.7939
1.16	-10.7583	-0.06	25.7559
1.14	-3.89337	-0.04	25.7583
1.12	2.20821	-0.02	25.7405
1.1	7.51218	0	25.7169
1.08	11.9906	0.02	25.7258
1.06	15.642	0.04	25.731
1.04	18.4707	0.06	25.7171
1.02	20.5925	0.08	25.7238
1	22.1159	0.1	25.7328
0.98	23.1641	0.12	25.7152
0.96	23.8509	0.14	25.6931
0.94	24.3011	0.16	25.7014
0.92	24.6022	0.18	25.683
0.9	24.8261	0.2	25.659
0.88	24.9589	0.22	25.6617
0.86	25.05	0.24	25.6601
0.84	25.1376	0.26	25.6367
0.82	25.1982	0.28	25.6292
0.8	25.2061	0.3	25.6352
0.78	25.2467	0.32	25.6274
0.76	25.2846	0.34	25.6042
0.74	25.278	0.36	25.5827
0.72	25.2789	0.38	25.5741
0.7	25.3154	0.4	25.5611
0.68	25.3387	0.42	25.5331
0.66	25.3304	0.44	25.5014
0.64	25.3641	0.46	25.4858
0.62	25.3935	0.48	25.4631
0.6	25.3978	0.5	25.4242
0.58	25.406	0.52	25.3969
0.56	25.4463	0.54	25.3922
0.54	25.4642	0.56	25.3781
0.52	25.4568	0.58	25.3423
0.5	25.4831	0.6	25.3161
0.48	25.5005	0.62	25.295
0.46	25.4986	0.64	25.2444
0.44	25.5162	0.66	25.173
0.42	25.5423	0.68	25.1232
0.4	25.5296	0.7	25.0659
0.38	25.5315	0.72	24.9643
0.36	25.5517	0.74	24.8579
0.34	25.5483	0.76	24.7459
0.32	25.539	0.78	24.5729
0.3	25.5667	0.8	24.3354
0.28	25.5878	0.82	24.0481
0.26	25.591	0.84	23.6783
0.24	25.5917	0.86	23.1761
0.22	25.63	0.88	22.4862
0.2	25.6517	0.9	21.612
0.18	25.6403	0.92	20.8398
0.16	25.6314	0.94	19.6329
0.14	25.6581	0.96	18.0355
0.12	25.668	0.98	16.0371
0.1	25.6532	1	13.5766
0.08	25.6722	1.02	10.2848
0.06	25.7126	1.04	6.86264
0.04	25.7279	1.06	3.27092
0.02	25.7107	1.08	-0.87241
0	25.724	1.1	-5.54975
-0.02	25.7425	1.12	-10.4975
-0.04	25.7355	1.14	-16.2117
-0.06	25.7196	1.16	-22.7119
-0.08	25.7575	1.18	-28.9851
-0.1	25.69	1.2	-36.5168
